# Supplementary material for: Marmaricines A-C: Antimicrobial Brominated Pyrrole Alkaloids from the Red Sea Marine Sponge Agelas sp. aff. marmarica
Source: Mar Drugs. 2025 Feb 12;23(2):80. doi: 10.3390/md23020080 (PMC11857417; doi:10.3390/md23020080)
Supplement: Supplementary file 1 [file marinedrugs-23-00080-s001.zip]

Archive with 1 entries (1 files):
- marinedrugs-3444674-supplementary-Figures S1-S24.pdf
